# Supplementary material for: Chemical constituents and biological activities of endophytic fungi from Fagopyrum dibotrys
Source: PeerJ. 2024 Nov 18;12:e18529. doi: 10.7717/peerj.18529 (PMC11580677; doi:10.7717/peerj.18529)
Supplement: Supplemental Information 1 [file peerj-12-18529-s001.zip]

Archive with 41 entries (32 files):
- data/J15/
- data/J15/J15 ABTS.tif
- data/J15/J15 DPPH.tif
- data/J15/J15 O2.tif
- data/J15/J15 OH.tif
- data/J2/
- data/J2/J2 ABTS.tif
- data/J2/J2 DPPH.tif
- data/J2/J2 O2.tif
- data/J2/J2 OH.tif
- data/J61/
- data/J61/J61 ABTS.tif
- data/J61/J61 DPPH.tif
- data/J61/J61 OH.tif
- data/J61/J61O2.tif
- data/J74/
- data/J74/J74 ABTS.tif
- data/J74/J74 DPPH.tif
- data/J74/J74 O2.tif
- data/J74/J74 OH.tif
- data/Mapping data/
- data/Mapping data/J15/
- data/Mapping data/J15/J15 DPPH.opju
- data/Mapping data/J15/J15 OH.opju
- data/Mapping data/J15/J15ABTS.opju
- data/Mapping data/J15/J15O2.opju
- data/Mapping data/J2/
- data/Mapping data/J2/J2  DPPH.opju
- data/Mapping data/J2/J2 ABTS.opju
- data/Mapping data/J2/J2 O2.opju
- data/Mapping data/J2/J2 OH.opju
- data/Mapping data/J61/
- data/Mapping data/J61/J61 ABTS.opju
- data/Mapping data/J61/J61 DPPH.opju
- data/Mapping data/J61/J61 OH.opju
- data/Mapping data/J61/J61O2.opju
- data/Mapping data/J74/
- data/Mapping data/J74/J74 ABTS.opju
- data/Mapping data/J74/J74 DPPH.opju
- data/Mapping data/J74/J74 O2.opju
- data/Mapping data/J74/J74 OH.opju
