# Supplementary material for: Chemical constituents and biological activities of endophytic fungi from Fagopyrum dibotrys
Source: PeerJ. 2024 Nov 18;12:e18529. doi: 10.7717/peerj.18529 (PMC11580677; doi:10.7717/peerj.18529)
Supplement: Supplemental Information 4 [file peerj-12-18529-s004.fasta]

>J2
TATTTCAATATGAAGGCGGGCTGGAACCTCTCGGGGTTACAGCCTTGCTGAATTATTCACCCTTGTCTTTTGCGTACTTC
TTGTTTCCTTGGTGGGTTCGCCCACCACTAGGACAAACATAAACCTTTTGTAATTGCAATCAGCGTCAGTAACAAATTAA
TAATTACAACTTTCAACAACGGATCTCTTGGTTCTGGCATCGATGAAGAACGCAGCGAAATGCGATAAGTAGTGTGAATT
GCAGAATTCAGTGAATCATCGAATCTTTGAACGCACATTGCGCCCTTTGGTATTCCAAAGGGCATGCCTGTTCGAGCGTC
ATTTGTACCCTCAAGCTTTGCTTGGTGTTGGGCGTCTTGTCTCTAGCTTTGCTGGAGACTCGCCTTAAAGTAATTGGCAG
CCGGCCTACTGGTTTCGGAGCGCAGCACAAGTCGCACTCTCTATCAGCAAAGGTCTAGCATCCATTAAGCCTTTTTTTCA
ACTTTTGACCTCGGATCAGGTAGGGATACCCGCTGAACTTAAGCATATCAAAAAGGGGGGGGGAAACT

>OP482339.1:40-578 Alternaria alstroemeriae 
AATATGAAGGCGGGCTGGAACCTCTCGGGGTTACAGCCTTGCTGAATTATTCACCCTTGTCTTTTGCGTACTTCTTGTTT
CCTTGGTGGGTTCGCCCACCACTAGGACAAACATAAACCTTTTGTAATTGCAATCAGCGTCAGTAACAAATTAATAATTA
CAACTTTCAACAACGGATCTCTTGGTTCTGGCATCGATGAAGAACGCAGCGAAATGCGATAAGTAGTGTGAATTGCAGAA
TTCAGTGAATCATCGAATCTTTGAACGCACATTGCGCCCTTTGGTATTCCAAAGGGCATGCCTGTTCGAGCGTCATTTGT
ACCCTCAAGCTTTGCTTGGTGTTGGGCGTCTTGTCTCTAGCTTTGCTGGAGACTCGCCTTAAAGTAATTGGCAGCCGGCC
TACTGGTTTCGGAGCGCAGCACAAGTCGCACTCTCTATCAGCAAAGGTCTAGCATCCATTAAGCCTTTTTTTCAACTTTT
GACCTCGGATCAGGTAGGGATACCCGCTGAACTTAAGCATATCAAAAAGGGGGGGGGAA
>MN856383.1:37-571 Alternaria sp. strain 
AATATGAAGGCGGGCTGGAACCTCTCGGGGTTACAGCCTTGCTGAATTATTCACCCTTGTCTTTTGCGTACTTCTTGTTT
CCTTGGTGGGTTCGCCCACCACTAGGACAAACATAAACCTTTTGTAATTGCAATCAGCGTCAGTAACAAATTAATAATTA
CAACTTTCAACAACGGATCTCTTGGTTCTGGCATCGATGAAGAACGCAGCGAAATGCGATAAGTAGTGTGAATTGCAGAA
TTCAGTGAATCATCGAATCTTTGAACGCACATTGCGCCCTTTGGTATTCCAAAGGGCATGCCTGTTCGAGCGTCATTTGT
ACCCTCAAGCTTTGCTTGGTGTTGGGCGTCTTGTCTCTAGCTTTGCTGGAGACTCGCCTTAAAGTAATTGGCAGCCGGCC
TACTGGTTTCGGAGCGCAGCACAAGTCGCACTCTCTATCAGCAAAGGTCTAGCATCCATTAAGCCTTTTTTTCAACTTTT
GACCTCGGATCAGGTAGGGATACCCGCTGAACTTAAGCATATCAAAAAGGGGGGG

>MW553174.1:12-554 Alternaria sp. 
CAATATGAGGCGGGCTGGACCTCTCGGGGTTACAGCCTTGCTGAATTATTCACCCTTGTCTTTTGCGTACTTCTTGTTTC
CTTGGTGGGTTCGCCCACCACTAGGACAAACATAAACCTTTTGTAATTGCAATCAGCGTCAGTAACAAATTAATAATTAC
AACTTTCAACAACGGATCTCTTGGTTCTGGCATCGATGAAGAACGCAGCGAAATGCGATAAGTAGTGTGAATTGCAGAAT
TCAGTGAATCATCGAATCTTTGAACGCACATTGCGCCCTTTGGTATTCCAAAGGGCATGCCTGTTCGAGCGTCATTTGTA
CCCTCAAGCTTTGCTTGGTGTTGGGCGTCTTGTCTCTAGCTTTGCTGGAGACTCGCCTTAAAGTAATTGGCAGCCGGCCT
ACTGGTTTCGGAGCGCAGCACAAGTCGCACTCTCTATCAGCAAAGGTCTAGCATCCATTAAGCCTTTTTTTCAACTTTTG
ACCTCGGATCAGGTAGGGATACCCGCTGAACTTAAGCATATCAAAAAAGGGGGGAGGGAAACT
>J74
AAAACTCTGAGTACGCTCTATACCCTTTGTGACATACCTACAACTGTTGCTTCGGCGGGTAGGCCGTCCCCTGAAAAGGACGCCTCCCGGCCCGGACCGGACCCCCCGCGGGACCGGACCCGGCGCCCGCCGGAGGATAACCAAACTCTATTGTAACGACGTTTCTTCTGAGTGGCATAAGCAAAATAATCAAAACTTTTAACAACGGATCTCTTGGTTCTGGCATCGATGAAGAACGCAGCGAAATGCGATAAGTAATGTGAATTGCAGAATTCAGTGAATCATCGAATCTTTGAACGCACATTGCGCCCGCCAGCATTCTGGCGGGCATGCCTGTTCGAGCGTCATTTCAACCCTCAAGCTCTGCTTGGTGTTGGGGCTCTACGGTCGACGTAGGCCCTCAAAGGTAGTGGCGGACCCTCCCGGAGCCTCCTTTGCGTAGTAACATTTCGTCTCGCACTGGGATCCGGAGGGACTCTTGCCGTAAAACCCCCCAATTTTCCAAAGGTTGACCTCGGATCAGGTAGGAATACCCGCTGAACTTAAGCATATCAAAAGGCGGAAGGAAA
>OQ652534.1:1-566 Colletotrichum karsti 
ACTCTGAGTACGCTCTATAACCCTTTGTGACATACCTACAACTGTTGCTTCGGCGGGTAGGCCGTCCCCTGAAAAGGACG
CCTCCCGGCCCGGACCGGACCCCCCGCGGGACCGGACCCGGCGCCCGCCGGAGGATAACCAAACTCTATTGTAACGACGT
TTCTTCTGAGTGGCATAAGCAAAATAATCAAAACTTTTAACAACGGATCTCTTGGTTCTGGCATCGATGAAGAACGCAGC
GAAATGCGATAAGTAATGTGAATTGCAGAATTCAGTGAATCATCGAATCTTTGAACGCACATTGCGCCCGCCAGCATTCT
GGCGGGCATGCCTGTTCGAGCGTCATTTCAACCCTCAAGCTCTGCTTGGTGTTGGGGCTCTACGGTCGACGTAGGCCCTC
AAAGGTAGTGGCGGACCCTCCCGGAGCCTCCTTTGCGTAGTAACATTTCGTCTCGCACTGGGATCCGGAGGGACTCTTGC
CGTAAAACCCCCCAATTTTCCAAAGGTTGACCTCGGATCAGGTAGGAATACCCGCTGAACTTAAGCATATCAAAAGGCGG
AGGAAA
>OQ652536.1:3-566 Colletotrichum karsti 
CTCTGAGTACGCTCTATACCCTTTGTGACATACCTACAACTGTTGCTTCGGCGGGTAGGCCGTCCCCTGAAAAGGACGCC
TCCCGGCCCGGACCGGACCCCCCGCGGGACCGGACCCGGCGCCCGCCGGAGGATAACCAAACTCTATTGTAACGACGTTT
CTTCTGAGTGGCATAAGCAAAATAATCAAAACTTTTAACAACGGATCTCTTGGTTCTGGCATCGATGAAGAACGCAGCGA
AATGCGATAAGTAATGTGAATTGCAGAATTCAGTGAATCATCGAATCTTTGAACGCACATTGCGCCCGCCAGCATTCTGG
CGGGCATGCCTGTTCGAGCGTCATTTCAACCCTCAAGCTCTGCTTGGTGTTGGGGCTCTACGGTCGACGTAGGCCCTCAA
AGGTAGTGGCGGACCCTCCCGGAGCCTCCTTTGCGTAGTAACATTTCGTCTCGCACTGGGATCCGGAGGGACTCTTGCCG
TAAAACCCCCCAATTTTCCAAAGGTTGACCTCGGATCAGGTAGGAATACCCGCTGAACTTAAGCATATATAAAGGGGGAA
GGAA
>OQ652535.1:2-552 Colletotrichum karsti
CTCTGAGTACGCTCTATACCCTTTGTGACATACCTACAACTGTTGCTTCGGCGGGTAGGCCGTCCCCTGAAAAGGACGCC
TCCCGGCCCGGACCGGACCCCCCGCGGGACCGGACCCGGCGCCCGCCGGAGGATAACCAAACTCTATTGTAACGACGTTT
CTTCTGAGTGGCATAAGCAAAATAATCAAAACTTTTAACAACGGATCTCTTGGTTCTGGCATCGATGAAGAACGCAGCGA
AATGCGATAAGTAATGTGAATTGCAGAATTCAGTGAATCATCGAATCTTTGAACGCACATTGCGCCCGCCAGCATTCTGG
CGGGCATGCCTGTTCGAGCGTCATTTCAACCCTCAAGCTCTGCTTGGTGTTGGGGCTCTACGGTCGACGTAGGCCCTCAA
AGGTAGTGGCGGACCCTCCCGGAGCCTCCTTTGCGTAGTAACATTTCGTCTCGCACTGGGATCCGGAGGGACTCTTGCCG
TAAAACCCCCCAATTTTCCAAAGGTTGACCTCGGATCAGGTAGGAATACCCGCTGAACTTAAGCTTCAAAA
>OL772746.1:31-596 Colletotrichum karsti 
CTGAGTTACCGCTCTATAACCCTTTGTGAACATACCTACAACTGTTGCTTCGGCGGGTAGGCCGTCCCCTGAAAAGGACG
CCTCCCGGCCCGGACCGGACCCCCCGCGGGACCGGACCCGGCGCCCGCCGGAGGATAACCAAACTCTATTGTAACGACGT
TTCTTCTGAGTGGCATAAGCAAAATAATCAAAACTTTTAACAACGGATCTCTTGGTTCTGGCATCGATGAAGAACGCAGC
GAAATGCGATAAGTAATGTGAATTGCAGAATTCAGTGAATCATCGAATCTTTGAACGCACATTGCGCCCGCCAGCATTCT
GGCGGGCATGCCTGTTCGAGCGTCATTTCAACCCTCAAGCTCTGCTTGGTGTTGGGGCTCTACGGTCGACGTAGGCCCTC
AAAGGTAGTGGCGGACCCTCCCGGAGCCTCCTTTGCGTAGTAACATTTCGTCTCGCACTGGGATCCGGAGGGACTCTTGC
CGTAAAACCCCCCAATTTTCCAAAGGTTGACCTCGGATCAGGTAGGAATACCCGCTGAACTTAAGCATATCAATAAGCCG
GAGGAA
>OL772745.1:31-596 Colletotrichum karsti 
CTGAGTTACCGCTCTATAACCCTTTGTGAACATACCTACAACTGTTGCTTCGGCGGGTAGGCCGTCCCCTGAAAAGGACG
CCTCCCGGCCCGGACCGGACCCCCCGCGGGACCGGACCCGGCGCCCGCCGGAGGATAACCAAACTCTATTGTAACGACGT
TTCTTCTGAGTGGCATAAGCAAAATAATCAAAACTTTTAACAACGGATCTCTTGGTTCTGGCATCGATGAAGAACGCAGC
GAAATGCGATAAGTAATGTGAATTGCAGAATTCAGTGAATCATCGAATCTTTGAACGCACATTGCGCCCGCCAGCATTCT
GGCGGGCATGCCTGTTCGAGCGTCATTTCAACCCTCAAGCTCTGCTTGGTGTTGGGGCTCTACGGTCGACGTAGGCCCTC
AAAGGTAGTGGCGGACCCTCCCGGAGCCTCCTTTGCGTAGTAACATTTCGTCTCGCACTGGGATCCGGAGGGACTCTTGC
CGTAAAACCCCCCAATTTTCCAAAGGTTGACCTCGGATCAGGTAGGAATACCCGCTGAACTTAAGCATATCAATAAGCCG
GAGGAA
>J15
GGAACTCGAGCTAACTCCCAACCCCTGTGACATACCACTTGTTGCCTCGGCGGATCAGCCCGCTCCCGGTAAAACGGGACGGCCCGCCAGAGGACCCCTAAACTCTGTTTCTATATGTAACTTCTGAGTAAAACCATAAATAAATCAAAACTTTCAACAACGGATCTCTTGGTTCTGGCATCGATGAAGAACGCAGCAAAATGCGATAAGTAATGTGAATTGCAGAATTCAGTGAATCATCGAATCTTTGAACGCACATTGCGCCCGCCAGTATTCTGGCGGGCATGCCTGTTCGAGCGTCATTTCAACCCTCAAGCACAGCTTGGTGTTGGGACTCGCGTTAATTCGCGTTCCTCAAATTGATTGGCGGTCACGTCGAGCTTCCATAGCGTAGTAGTAAAACCCTCGTTACTGGTAATCGTCGCGGCCACGCCGTTAAACCCCAACTTCTGAATGTTGACCTCGGATCAGGTAGGAATACCCGCTGAACTTAAGCTTAAA
>ON075522.1:2-498 Fusarium oxysporum 
GGAACATCGAGCTAACTCCCAACCCCTGTGACATACCACTTGTTGCCTCGGCGGATCAGCCCGCTCCCGGTAAAACGGGA
CGGCCCGCCAGAGGACCCCTAAACTCTGTTTCTATATGTAACTTCTGAGTAAAACCATAAATAAATCAAAACTTTCAACA
ACGGATCTCTTGGTTCTGGCATCGATGAAGAACGCAGCAAAATGCGATAAGTAATGTGAATTGCAGAATTCAGTGAATCA
TCGAATCTTTGAACGCACATTGCGCCCGCCAGTATTCTGGCGGGCATGCCTGTTCGAGCGTCATTTCAACCCTCAAGCAC
AGCTTGGTGTTGGGACTCGCGTTAATTCGCGTTCCTCAAATTGATTGGCGGTCACGTCGAGCTTCCATAGCGTAGTAGTA
AAACCCTCGTTACTGGTAATCGTCGCGGCCACGCCGTTAAACCCCAACTTCTGAATGTTGACCTCGGATCAGGTAGGAAT
ACCCGCTGAACTTAAGC
>OP714469.1:3-494 Fusarium oxysporum
CTCGAGCTAACTCCCAACCCCTGTGACATACCACTTGTTGCCTCGGCGGATCAGCCCGCTCCCGGTAAAACGGGACGGCC
CGCCAGAGGACCCCTAAACTCTGTTTCTATATGTAACTTCTGAGTAAAACCATAAATAAATCAAAACTTTCAACAACGGA
TCTCTTGGTTCTGGCATCGATGAAGAACGCAGCAAAATGCGATAAGTAATGTGAATTGCAGAATTCAGTGAATCATCGAA
TCTTTGAACGCACATTGCGCCCGCCAGTATTCTGGCGGGCATGCCTGTTCGAGCGTCATTTCAACCCTCAAGCACAGCTT
GGTGTTGGGACTCGCGTTAATTCGCGTTCCTCAAATTGATTGGCGGTCACGTCGAGCTTCCATAGCGTAGTAGTAAAACC
CTCGTTACTGGTAATCGTCGCGGCCACGCCGTTAAACCCCAACTTCTGAATGTTGACCTCGGATCAGGTAGGAATACCCG
CTGAACTTAAGC
>MW016580.1:2-496 Fusarium sp. 
GGAATCGAGCTAACTCCCAACCCCTGTGACATACCACTTGTTGCCTCGGCGGATCAGCCCGCTCCCGGTAAAACGGGACG
GCCCGCCAGAGGACCCCTAAACTCTGTTTCTATATGTAACTTCTGAGTAAAACCATAAATAAATCAAAACTTTCAACAAC
GGATCTCTTGGTTCTGGCATCGATGAAGAACGCAGCAAAATGCGATAAGTAATGTGAATTGCAGAATTCAGTGAATCATC
GAATCTTTGAACGCACATTGCGCCCGCCAGTATTCTGGCGGGCATGCCTGTTCGAGCGTCATTTCAACCCTCAAGCACAG
CTTGGTGTTGGGACTCGCGTTAATTCGCGTTCCTCAAATTGATTGGCGGTCACGTCGAGCTTCCATAGCGTAGTAGTAAA
ACCCTCGTTACTGGTAATCGTCGCGGCCACGCCGTTAAACCCCAACTTCTGAATGTTGACCTCGGATCAGGTAGGAATAC
CCGCTGAACTTAAGC

>J61
TCGAGTACGCTCTTATACCCTTTGTGACATACCCCAAACGTTGCCTCGGCGGGCAGCCGGAGCCCAGCTCCGTCGCCCGGAGCCGCCGTCTCGGCGCGCCCCACCCGCCGGCGGACCACCAAACTCTATTTAAACGACGTCTCTTCTGAGTGGCACAAGCAAATAATCAAAACTTTTAACAACGGATCTCTTGGTTCTGGCATCGATGAAGAACGCAGCGAAATGCGATAAGTAATGTGAATTGCAGAATTCAGTGAATCATCGAATCTTTGAACGCACATTGCGCCCGCCAGCATTCTGGCGGGCATGCCTGTTCGAGCGTCATTTCAACCCTCAAGCACCGCTTGGCGTTGGGGCCCTACGGCTTCCGTAGGCCCCGAAATACAGTGGCGGACCCTCCCGGAGCCTCCTTTGCGTAGTAACATACCACCTCGCACTGGGATCCGGAGGGACTCCTGCCGTAAAACCCCCCAATTTTCCAAAGGTTGACCTCGGATCAGGTAGGAATACCCGCTGAACTTAAGCATATCTAAAGGGGGGGGAAGG
>MF062469.1:7-535 Colletotrichum boninense
CGAGTACGCTCTTATACCCTTTGTGACATACCCCAAACGTTGCCTCGGCGGGCAGCCGGAGCCCAGCTCCGTCGCCCGGA
GCCGCCGTCTCGGCGCGCCCCACCCGCCGGCGGACCACCAAACTCTATTTAAACGACGTCTCTTCTGAGTGGCACAAGCA
AATAATCAAAACTTTTAACAACGGATCTCTTGGTTCTGGCATCGATGAAGAACGCAGCGAAATGCGATAAGTAATGTGAA
TTGCAGAATTCAGTGAATCATCGAATCTTTGAACGCACATTGCGCCCGCCAGCATTCTGGCGGGCATGCCTGTTCGAGCG
TCATTTCAACCCTCAAGCACCGCTTGGCGTTGGGGCCCTACGGCTTCCGTAGGCCCCGAAATACAGTGGCGGACCCTCCC
GGAGCCTCCTTTGCGTAGTAACATACCACCTCGCACTGGGATCCGGAGGGACTCCTGCCGTAAAACCCCCCAATTTTCCA
AAGGTTGACCTCGGATCAGGTAGGAATACCCGCTGAACTTAAGCATATC

>LC782943.1:140-674 Colletotrichum sp.
TCGAGTTACCGCTCCTTATAACCCTTTGTGAACATACCCCAAACGTTGCCTCGGCGGGCAGCCGGAGCCCAGCTCCGTCG
CCCGGAGCCGCCGTCTCGGCGCGCCCCACCCGCCGGCGGACCACCAAACTCTATTTAAACGACGTCTCTTCTGAGTGGCA
CAAGCAAATAATCAAAACTTTTAACAACGGATCTCTTGGTTCTGGCATCGATGAAGAACGCAGCGAAATGCGATAAGTAA
TGTGAATTGCAGAATTCAGTGAATCATCGAATCTTTGAACGCACATTGCGCCCGCCAGCATTCTGGCGGGCATGCCTGTT
CGAGCGTCATTTCAACCCTCAAGCACCGCTTGGCGTTGGGGCCCTACGGCTTCCGTAGGCCCCGAAATACAGTGGCGGAC
CCTCCCGGAGCCTCCTTTGCGTAGTAACATACCACCTCGCACTGGGATCCGGAGGGACTCCTGCCGTAAAACCCCCCAAT
TTTCCAAAGGTTGACCTCGGATCAGGTAGGAATACCCGCTGAACTTAAGCATATC
>LC782941.1:133-667 Colletotrichum sp. 
TCGAGTTACCGCTCCTTATAACCCTTTGTGAACATACCCCAAACGTTGCCTCGGCGGGCAGCCGGAGCCCAGCTCCGTCG
CCCGGAGCCGCCGTCTCGGCGCGCCCCACCCGCCGGCGGACCACCAAACTCTATTTAAACGACGTCTCTTCTGAGTGGCA
CAAGCAAATAATCAAAACTTTTAACAACGGATCTCTTGGTTCTGGCATCGATGAAGAACGCAGCGAAATGCGATAAGTAA
TGTGAATTGCAGAATTCAGTGAATCATCGAATCTTTGAACGCACATTGCGCCCGCCAGCATTCTGGCGGGCATGCCTGTT
CGAGCGTCATTTCAACCCTCAAGCACCGCTTGGCGTTGGGGCCCTACGGCTTCCGTAGGCCCCGAAATACAGTGGCGGAC
CCTCCCGGAGCCTCCTTTGCGTAGTAACATACCACCTCGCACTGGGATCCGGAGGGACTCCTGCCGTAAAACCCCCCAAT
TTTCCAAAGGTTGACCTCGGATCAGGTAGGAATACCCGCTGAACTTAAGCATATC
>OQ913923.1:27-561 Colletotrichum sp. 
TCGAGTTACCGCTCCTTATAACCCTTTGTGAACATACCCCAAACGTTGCCTCGGCGGGCAGCCGGAGCCCAGCTCCGTCG
CCCGGAGCCGCCGTCTCGGCGCGCCCCACCCGCCGGCGGACCACCAAACTCTATTTAAACGACGTCTCTTCTGAGTGGCA
CAAGCAAATAATCAAAACTTTTAACAACGGATCTCTTGGTTCTGGCATCGATGAAGAACGCAGCGAAATGCGATAAGTAA
TGTGAATTGCAGAATTCAGTGAATCATCGAATCTTTGAACGCACATTGCGCCCGCCAGCATTCTGGCGGGCATGCCTGTT
CGAGCGTCATTTCAACCCTCAAGCACCGCTTGGCGTTGGGGCCCTACGGCTTCCGTAGGCCCCGAAATACAGTGGCGGAC
CCTCCCGGAGCCTCCTTTGCGTAGTAACATACCACCTCGCACTGGGATCCGGAGGGACTCCTGCCGTAAAACCCCCCAAT
TTTCCAAAGGTTGACCTCGGATCAGGTAGGAATACCCGCTGAACTTAAGCATATC

>MT530248.1 Mucor racemosus
TGGTCATTTAGAGGAAGTAAAAGTCGTAACAAGGTTTCCGTAGGTGAACCTGCGGAAGGATCATTAAATAATCAATAATC
TTGGCTTGTCCATTATTATCTATTTACTGTGAACTGTATTATTATTTGACATTTGAGGGATGTTCCAATGTTATAAGGAT
AGACATTGGAAATGTTAACCGAGTCATAATCAGGTTTAGGCCTGGTATCCTATTATTATTTACCAAATGAATTCAGAATT
AATATTGTAACATAGACCTAAAAAATCTATAAAACAACTTTTAACAACGGATCTCTTGGTTCTCGCATCGATGAAGAACG
TAGCAAAGTGCGATAACTAGTGTGAATTGCATATTCAGTGAATCATCGAGTCTTTGAACGCAACTTGCGCTCATTGGTAT
TCCAATGAGCACGCCTGTTTCAGTATCAAAACAAACCCTCTATCCAACTTTTGTTGTATAGGATTATTGGGGGCCTCTCG
ATCTGTATAGATCTTGAAATCCCTGAAATTTACTAAGGCCTGAACTTGTTTAAATGCCTGAACTTTTTTTTAATATAAAG
GAAAGCTCTTGTAATTGACTTTGATGGGGCCTCCCAAATAAATCTCTTTTAAATTTGATCTGAAATCAGGCGGGATTACC
CGCTGAACTTAAGCATATCAA
